# Supplementary material for: Social Determinants of Health ICD-10 Code Use by a Large Integrated Healthcare System
Source: Healthcare (Basel). 2025 Oct 27;13(21):2710. doi: 10.3390/healthcare13212710 (PMC12608873; doi:10.3390/healthcare13212710)
Supplement: Supplementary file 1 [file healthcare-13-02710-s001.zip]

Archive with 1 entries (1 files):
- healthcare-3871779-supplementary.pdf
